# Supplementary material for: Identification of ZmP5CS Gene Family and Functional Analysis of ZmP5CS4 Under Salt Tolerance in Maize
Source: Plants (Basel). 2026 Mar 19;15(6):946. doi: 10.3390/plants15060946 (PMC13030422; doi:10.3390/plants15060946)
Supplement: Supplementary file 1 [file plants-15-00946-s001.zip]

Archive with 1 entries (1 files):
- plants-4171420-supplementary.pdf
